# Supplementary material for: Case report of pulmonary vein isolation in situs inversus totalis
Source: Eur Heart J Case Rep. 2024 Feb 5;8(2):ytae067. doi: 10.1093/ehjcr/ytae067 (PMC10858676; doi:10.1093/ehjcr/ytae067)
Supplement: ytae067_Supplementary_Data [file ytae067_supplementary_data.zip]

Archive with 2 entries (2 files):
- Clip-TSP-2-23-beschriftet.mp4
- Clip-TSP-1-85-3 beschriftet.mp4
